# Supplementary material for: Automated Breast Volume Scanner (ABVS)-Based Radiomic Nomogram: A Potential Tool for Reducing Unnecessary Biopsies of BI-RADS 4 Lesions
Source: Diagnostics (Basel). 2022 Jan 12;12(1):172. doi: 10.3390/diagnostics12010172 (PMC8774686; doi:10.3390/diagnostics12010172)
Supplement: Supplementary file 1 [file diagnostics-12-00172-s001.zip]

Archive with 1 entries (1 files):
- diagnostics-1461705-supplementary.pdf
